# Supplementary material for: Impacts of 120 years of fertilizer addition on a temperate grassland ecosystem
Source: PLoS One. 2017 Mar 28;12(3):e0174632. doi: 10.1371/journal.pone.0174632 (PMC5369769; doi:10.1371/journal.pone.0174632)
Supplement: S1 Dataset — (XLSX) [file pone.0174632.s002.xlsx]

## Sheet: Soil properties
Treatment	Block	Depth (cm)	pH	SOC (kg C m-2)	Total N (kg N m-2)	Soil C:N	Coarse fraction carbon (kg C m-2)	Fine fraction carbon (kg C m-2)	Very fine Fraction C (kg C m-2)	Olsen P (mgP/kg)	Exchangeable K (mgK/kg)	Al3+ (mmolc kg-1)
1	a	0-5	5.35	2.97599	0.266507	11.1266	0.1	1.19	1.17	70.2151	246.829	0
1	b	0-5	5.52	3.36464	0.301812	11.1022	0.27	1.72	1.27	83.7791	326.111	0
1	c	0-5	5.53	3.08144	0.257553	11.907	0.15	2.32	1.02	105.137	558.2	0
1	d	0-5	5.39	3.4506	0.296507	11.6427	0.14	1.39	1.37	84.8068	259.087	0
2	a	0-5	5.81	3.26981	0.295464	11.1325	0.23	1.63	1.68	72.2134	497.115	0
2	b	0-5	5.86	2.71215	0.250768	10.7872	0.22	1.87	1.19	116.032	350.573	0
2	c	0-5	5.71	3.00169	0.271042	11.0891	0.17	0.83	1.65	93.7464	277.449	0
2	d	0-5	5.49	3.37138	0.305802	10.9994	0.27	2	1.69	105.814	478.677	0
3	a	0-5	5.38	2.52619	0.210516	12.0493	0.18	0.53	1.38	38.9129	130.864	1.49364
3	b	0-5	5.33	2.87449	0.220475	12.979	0.21	0.93	1.16	32.4352	130.877	1.49596
3	c	0-5	5.57	3.52856	0.278466	12.6077	0.29	1.57	1.23	65.4851	338.334	0
3	d	0-5	5.6	2.62473	0.226203	11.6265	0.1	1.28	1.57	37.7448	429.994	0
4	a	0-5	5.35	2.31456	0.210414	11.0507	0.17	0.81	1.41	28.0406	198.021	1.48394
4	b	0-5	5.53	3.22275	0.262316	12.2092	0.35	1.28	1.62	28.915	240.731	1.49073
4	c	0-5	5.42	2.47072	0.195916	12.6191	0.2	1.08	1.07	39.47	185.769	0
4	d	0-5	5.33	2.80844	0.226487	12.3233	0.14	1.17	1.38	32.4501	185.847	0
5	a	0-5	5.24	2.84898	0.208745	13.5289	0.12	1.13	1.27	58.8187	338.443	0
5	b	0-5	5.24	2.85085	0.254115	11.2666	0.24	2.01	1.21	62.8427	228.421	0
5	c	0-5	5.21	2.54261	0.215543	11.8467	0.29	1.96	1.43	41.8507	320.129	0
5	d	0-5	5.19	3.00004	0.254645	11.7689	0.15	1.35	1.28	41.8381	143.06	0.497028
6	a	0-5	4.81	2.13724	0.169353	12.7344	0.18	0.95	1.18	1.04763	130.821	3.99992
6	b	0-5	4.79	2.90223	0.216023	13.4739	0.18	1.93	0.84	2.80659	136.887	3.49699
6	c	0-5	4.71	2.27246	0.162318	13.8989	0.11	1.21	0.78	1.04635	228.517	3.9921
6	d	0-5	4.92	2.09515	0.150386	13.8617	0.12	0.89	0.89	1.0471	216.275	4.98604
7	a	0-5	4.25	2.18639	0.17028	13.0049	0.05	0.6	1.66	3.445	49.6598	46.9577
7	b	0-5	4.08	2.27098	0.144956	15.7455	0.41	0.9	1.23	4.532	37.451	45.9816
7	c	0-5	4.26	2.44625	0.151315	16.376	0.14	0.71	1.94	3.453	53.9389	50.9033
7	d	0-5	4.2	2.45	0.15	16.3889	0.13	0.79	1.64	2.343	49.441	47.4839
8	a	0-5	4.67	2.40986	0.196478	12.2823	0.31	1.12	1.26	32.4061	126.565	4.98703
8	b	0-5	4.72	2.31639	0.192378	11.9764	0.48	1.48	0.87	26.5508	127.223	4.49811
8	c	0-5	5.01	2.00449	0.144744	13.8852	0.05	1.02	1.1	26.5762	87.5174	4.99092
8	d	0-5	5.09	2.20986	0.172586	12.8058	0.12	1	1.04	26.0185	97.3123	3.9984
9	a	0-5	4.44	2.42093	0.158576	15.1909	0.33	0.96	1.07	2.80704	387.232	17.8536
9	b	0-5	4.69	2.63466	0.175442	14.9207	0.51	1.22	0.71	12.7864	509.558	9.994
9	c	0-5	4.44	2.58297	0.192519	13.4545	0.39	1.52	0.8	2.22044	607.058	12.9459
9	d	0-5	4.7	2.3668	0.159827	14.9023	0.16	1.52	0.82	5.15908	558.038	9.9946
10	a	0-5	4.5	2.4051	0.174107	13.6945	0.16	0.97	1.01	36.8479	126.518	19.8039
10	b	0-5	4.55	2.27759	0.175499	13.0376	0.32	1.43	0.91	30.1101	125.29	17.4916
10	c	0-5	4.44	2.44056	0.180782	13.5274	0.66	0.9	1.06	45.0536	123.554	18.4959
10	d	0-5	4.24	2.05294	0.156024	13.2497	0.04	1.06	1	30.9598	95.44	18.9183
11	a	0-5	3.87	2.66428	0.155666	17.2453	0.07	0.69	1.32	2.218	71.6065	48.439
11	b	0-5	3.65	2.72014	0.163209	16.496	0.26	0.95	1.6	2.786	90.5677	49.8365
11	c	0-5	4.11	1.44652	0.0964348	14.654	0.14	0.68	1.09	3.943	72.8657	30.9511
11	d	0-5	3.92	2.05866	0.124173	16.5207	0.15	0.78	1.74	5.944	92.3634	38.8911
12	a	0-5	4.67	2.54784	0.192764	13.3678	0.22	1.04	1.16	28.8833	74.0374	4.98316
12	b	0-5	4.95	2.51131	0.205975	12.1819	0.61	1.55	1.11	35.09	74.0581	3.49511
12	c	0-5	4.97	2.31724	0.161668	14.4076	0.18	0.61	1.22	23.6296	92.3976	1.99645
12	d	0-5	4.93	1.70363	0.117654	14.2066	0.01	0.62	1.03	25.1221	74.7051	5.48497
13	a	0-5	4.2	2.55703	0.193714	13.1056	0.43	1.24	0.87	30.6641	161.333	14.9662
13	b	0-5	4.04	1.93978	0.150694	12.7671	0.33	0.99	0.95	30.6714	198.055	21.989
13	c	0-5	4.09	2.25082	0.149108	15.1301	0.2	0.99	0.99	38.0308	191.918	22.9779
13	d	0-5	3.93	2.09271	0.140976	14.8275	0.15	1.03	0.8	50.6156	216.271	19.4463
14	a	0-5	3.59	2.45112	0.193778	12.7522	0.51	1.75	0.85	73.2688	118.054	36.5627
14	b	0-5	3.73	2.83599	0.207442	13.6462	0.51	1.71	1.1	37.1124	122.329	26.9048
14	c	0-5	3.91	2.71543	0.243369	15.2811	0.74	1.73	0.68	42.1518	122.304	29.9802
14	d	0-5	3.63	2.44423	0.17592	13.9656	0.97	0.8	0.88	43.8389	122.3	30.9882
1	a	5-10	5.15	2.68	0.162839	10.9965	0.14	0.49	1	52.3409	118.6	0
1	b	5-10	5.22	2.66	0.26231	13.9059	0.07	1.03	1.31	59.6663	173.556	0.99956
1	c	5-10	5.35	2.74	0.253453	10.7207	0.06	0.72	2.08	74.6442	222.512	0
1	d	5-10	5.19	2.55	0.242164	10.5052	0.05	0.71	1.75	66.215	100.355	0
2	a	5-10	5.19	2.42	0.203918	10.4856	0.04	0.46	1.74	48.5712	313.898	0
2	b	5-10	5.18	2.48	0.19814	17.6266	0.06	0.98	1.28	57.9517	210.157	0
2	c	5-10	5.2	2.65	0.199976	13.3036	0.09	0.77	1.49	44.1946	222.403	0
2	d	5-10	5.37	2.41	0.226115	10.6974	0.1	0.84	1.97	54.4546	417.801	0
3	a	5-10	5.02	2.45	0.173907	14.0626	0.05	0.29	1.3	20.4133	118.625	4.48457
3	b	5-10	5.17	2.23	0.184898	14.8213	0.08	0.35	1.34	35.3708	75.9189	0
3	c	5-10	5.17	2.15	0.196044	10.8438	0.09	0.49	1.51	45.6394	277.316	0
3	d	5-10	5.36	2.24	0.18802	11.895	0.04	0.49	1.51	55.8906	387.29	0
4	a	5-10	4.82	2.24	0.193764	14.7742	0.04	0.41	1.48	15.7013	112.524	1.96858
4	b	5-10	4.8	2.29	0.199912	11.574	0.1	0.55	1.3	21.2677	130.903	1.49814
4	c	5-10	5.04	2.25	0.215637	13.0863	0.05	0.55	1.66	16.8825	81.976	0
4	d	5-10	5.08	2.52	0.221696	16.0085	0.04	0.62	1.59	16.5753	112.547	0
5	a	5-10	5.01	2.34	0.200011	11.8252	0.08	0.47	1.52	25.402	100.333	0.999201
5	b	5-10	4.98	2.37	0.213138	11.108	0.14	0.58	1.4	37.0857	100.355	0
5	c	5-10	4.86	2.55	0.207034	12.414	0.03	0.52	1.73	12.2038	106.461	0.994154
5	d	5-10	4.93	2.31	0.201718	11.5659	0.05	0.54	1.39	50.9221	69.784	0
6	a	5-10	4.23	2.04	0.159799	12.6588	0.06	0.34	1.21	2.574	92.3828	13.9534
6	b	5-10	4.26	2.06	0.206803	13.9798	0.05	0.68	1.19	1.63261	115.005	14.4962
6	c	5-10	4.4	2.13	0.152599	13.8569	0.08	0.54	1.38	3.858	102.811	11.9536
6	d	5-10	4.55	2.06	0.166685	12.5279	0.15	0.2	1.56	4.553	91.7457	10.4563
7	a	5-10	4.15	1.56	0.101152	15.2467	0.23	0.16	0.95	3.922	24.6141	40.4628
7	b	5-10	4.15	1.32	0.0954644	13.7444	0.08	0.24	0.92	4.984	35.007	38.857
7	c	5-10	4.38	2.25	0.136431	16.2333	0.05	0.23	1.23	3.845	38.0644	28.642
7	d	5-10	4.35	1.57	0.102035	14.9358	0.08	0.26	1.2	3.948	31.3441	27.9252
8	a	5-10	4.78	2.09	0.170681	12.1415	0.11	0.58	1.58	33.2966	100.937	4.97443
8	b	5-10	4.93	1.89	0.185646	15.9638	0.06	0.51	1.46	34.2185	99.6876	3.47733
8	c	5-10	4.99	1.77	0.142356	12.3372	0.06	0.46	1.19	16.0005	69.1978	1.99108
8	d	5-10	5.01	1.68	0.155208	10.7568	0.02	0.36	1.39	27.76	66.7301	1.99525
9	a	5-10	4.59	2.33	0.167831	13.7463	0.08	0.86	1.29	2.51552	338.483	15.4743
9	b	5-10	4.57	2.41	0.165825	15.6947	0.04	0.83	1	12.7769	283.581	24.8855
9	c	5-10	4.71	2.41	0.151137	15.8266	0.08	0.44	1.67	9.098	381.291	14.8963
9	d	5-10	4.64	2.24	0.159465	14.2179	0.04	0.26	1.67	12.1802	326.17	11.8932
10	a	5-10	4.57	2.27	0.175331	12.9587	0.05	0.59	1.48	40.3701	86.2729	11.8371
10	b	5-10	4.72	2.19	0.167667	20.2209	0.07	0.49	1.43	33.8708	79.5357	9.89727
10	c	5-10	4.5	1.74	0.140046	12.5357	0.05	0.43	1.6	27.1745	82.0432	15.4355
10	d	5-10	4.6	2.4	0.156761	15.1869	0.07	0.25	1.39	20.4031	55.1321	10.4355
11	a	5-10	4.37	1.87	0.110292	15.1624	0.11	0.2	1.03	7.232	55.1486	32.198
11	b	5-10	4.21	1.42	0.096717	14.1876	0.25	0.24	0.97	6.958	99.102	33.4732
11	c	5-10	4.24	2.14	0.113729	15.0691	0.08	0.17	1.27	7.49436	105.818	33.3778
11	d	5-10	4.34	1.66	0.107635	15.4737	0.12	0.2	1.23	7.49301	100.916	27.3675
12	a	5-10	4.76	2.27	0.192918	11.761	0.04	0.64	1.29	25.6621	103.961	7.41546
12	b	5-10	4.86	2.31	0.152864	18.3092	0.04	0.36	1.21	24.2041	122.252	3.9805
12	c	5-10	4.86	2.31	0.146235	17.9757	0.07	0.21	1.15	17.1943	77.7135	3.48856
12	d	5-10	4.74	2.37	0.159663	14.874	0.06	0.66	1.27	23.9473	110.704	7.99632
13	a	5-10	4.65	2.17	0.14241	15.2375	0.06	0.21	0.65	31.2724	102.749	9.84892
13	b	5-10	4.32	1.74	0.130888	13.3531	0.05	0.52	1.22	27.7383	74.0618	17.9051
13	c	5-10	4.3	2.08	0.17647	17.1439	0.09	0.72	1.12	26.5747	13.632	17.4164
13	d	5-10	4.48	1.9	0.148722	12.7044	0.07	0.56	1.45	24.2201	94.2331	13.4868
14	a	5-10	4.31	1.95	0.150105	13.1991	0.07	0.56	1.23	9.85268	49.6583	24.9193
14	b	5-10	4.52	1.93	0.119381	20.727	0.08	0.36	1.34	9.25958	74.0737	24.7275
14	c	5-10	4.31	2.1	0.160698	12.9275	0.06	0.36	1.27	9.899	66.7327	37.2838
14	d	5-10	4.2	2.03	0.140016	14.2906	0.08	0.69	1.34	20.6985	58.7836	39.7512
7	a	OM HORIZON	3.21	4.1042	0.311088	13.1968	1.53645	1.82326	0.59561	n/a	n/a	38.0149
7	b	OM HORIZON	3.34	3.3887	0.236509	14.3517	1.27929	1.91975	0.495049	n/a	n/a	37.3164
7	c	OM HORIZON	3.24	3.673	0.1922	13.9127	0.753986	1.42346	1.07652	n/a	n/a	38.8446
7	d	OM HORIZON	3.25	3.5903	0.220231	16.3202	1.12479	1.18656	0.389711	n/a	n/a	36.3872
11	a	OM HORIZON	3.04	3.3331	0.449822	16.3202	0.460424	2.97995	1.5058	n/a	n/a	38.8013
11	b	OM HORIZON	3.27	3.6202	0.275009	13.1789	0.505236	2.0164	0.937928	n/a	n/a	34.9972
11	c	OM HORIZON	3.29	3.928	0.284687	13.773	0.803872	2.21885	0.868214	n/a	n/a	39.8684
11	d	OM HORIZON	3.09	3.496	0.241865	14.4144	0.246401	2.77588	1.15275	n/a	n/a	37.4334

## Sheet: Plant properties
Treatment	Block	Hay yield C:N	Species richness (spp. m-2)	Grasses cover (%)	Herb cover (%)	Legume cover (%)	Bryophyte cover (%)
1	a	34.3294	7	141	6	0	0
1	b	30.5888	7	130	10.2	0	0
1	c	33.4086	6	115	35.1	0	0
1	d	40.5058	7	145	15.1	0	0
2	a	39.5382	6	115	37	0	0
2	b	34.7887	8	120	26	0	0
2	c	31.7004	8	120	15.1	0	0
2	d	34.9277	11	130.1	15.2	0	0
3	a	32.4045	6	120.1	1	0	0
3	b	35.6577	11	123.2	2	1	0
3	c	32.9369	11	105.1	20.1	5.1	0
3	d	37.4181	9	120.2	10.1	5	0
4	a	42.3113	10	122	5	0	0
4	b	33.8811	14	104	10	3	0
4	c	32.9989	11	100	18	0.2	0
4	d	35.0375	11	120.1	25.1	5	0
5	a	39.1997	8	126	5	1	0
5	b	33.5638	11	140	1.1	3	0
5	c	32.7106	10	105	13	3.1	0
5	d	32.5494	12	135	15.1	0.1	0
6	a	33.4004	15	109	37	12	0.1
6	b	42.95	14	107.1	30	15	0
6	c	34.9134	16	110.1	37.4	10.1	0
6	d	35.2876	14	110.1	35.1	25.1	0
7	a	34.7743	5	135	0	0	0
7	b	30.6139	6	142	0.1	0	0
7	c	36.8544	5	110.1	0	0	0
7	d	31.3132	4	115	0	0	0
8	a	34.8407	14	107	49	8.1	0
8	b	39.7695	21	95.1	40	11	0
8	c	39.2926	17	104.2	74.1	39	0
8	d	33.9287	19	105	65.1	10.2	0
9	a	38.3071	12	118	15	13	0
9	b	36.2788	13	132	17	5	1
9	c	35.1493	12	110.1	35.3	10	0
9	d	32.8594	11	115	28.1	10.1	0
10	a	35.8929	14	120.1	6.1	2	0.1
10	b	35.8045	16	141	38.1	11	0
10	c	38.2262	10	127.1	15	0	0
10	d	37.9164	13	128.1	37	5.1	0
11	a	36.1737	5	135	0	0	0
11	b	29.9963	5	116	0	0	0
11	c	37.7903	6	120.1	0.1	0	0
11	d	28.8508	4	140	0	0	0
12	a	41.5854	13	131	12	4	0
12	b	35.1509	14	124	12	13	0
12	c	32.4738	11	100.1	40.1	15	0
12	d	33.9275	16	116.1	18.2	5.2	0
13	a	36.7168	9	128	22	0	0
13	b	27.9477	9	148	4	2	0
13	c	35.8698	6	125	3	0	0
13	d	40.0553	11	150.1	20	5.1	0
14	a	25.755	7	109	15	0	0
14	b	27.0781	9	115	9	0	0
14	c	25.9052	9	110.1	16	0	0
14	d	27.9962	12	113.1	12.3	0	0

## Sheet: Hay yield (1976-2015)
		Annual hay yield (t ha-1)
Treatment	Block	1976	1977	1978	1979	1980	1981	1982	1983	1984	1985	1986	1987	1988	1989	1990	1991	1992	1993	1994	1995	1996	1997	1998	1999	2000	2001	2002	2003	2004	2005	2006	2007	2008	2009	2010	2011	2012	2013	2014	2015
1	a	6.49018	7.9643	5.27	6.804	4.56	5.2089	6.0082	5.4288	1.883	5.85768	7.56174	4.7515	5.5648	7	3.92	8.45	4.99	8.74	19.25	10.8	14.4	11.2518	10.3904	15.6462	10.8585	9.36953	11.841	9.884	5.9064	7.597	15.616	7.2	11.8404	9.912	7.2036	10.5696	8.784	6.49669	6.3589	9.40653
1	b	7.85851	8.4214	6.723	5.208	2.89	7.0467	6.0082	3.495	3.679	5.85768	7.37698	10.703	7.7648	6.1	4.35	5.02	7.75	5.68	13.15	8.9	15	11.2518	9.6646	13.3703	8.42413	11.7402	11.857	5.766	5.1912	6.8952	19.4034	7.418	10.4496	10.032	6.692	9.145	9.037	12.7779	9.33906	11.0195
1	c	6.81657	5.628	6.025	4.28	5.42	4.2042	6.0082	4.8495	4.7058	5.85768	5.97006	9.4668	6.7268	4.1	3.49	7.3	6.23	6.14	8.24	12.7	13.5	11.2518	10.8238	13.9072	11.1891	7.2594	11.666	12.1212	6.5024	7.497	12.502	6.677	8.46	7.788	8.128	12.3522	5.172	4.75537	9.95641	7.88753
1	d	6.85423	7.4095	5.808	4.746	4.32	5.746	6.0082	4.2822	4.225	5.85768	5.46204	9.4705	6.2828	5	3.14	6.89	6.16	2.66	3.53	11.4	14.4	11.2518	14.1284	13.3374	8.24157	6.61917	10.9098	9.5778	9.146	10.248	13.464	7.478	7.644	7.191	9.7468	10.1536	9.113	8.46421	6.41965	11.6545
2	a	5.79973	7.1765	9.565	4.922	6.85	6.1404	6.0082	5.7072	3.6176	5.55664	5.97556	8.5613	8.1648	4.7	6.16	8.64	7.33	7.14	10.6	8.2	18.6	11.4008	14.6366	11.0829	9.7546	6.77867	10.504	7.8952	2.6331	6.528	11.2832	5.953	9.96	6.358	6.0528	6.5608	7.167	13.7135	8.44215	5.53385
2	b	5.62398	8.5608	8.064	4.2	4.18	5.0688	6.0082	7.2812	5.6168	5.55664	7.60944	11.0559	8.7248	4.4	3.06	9.1	6.45	6.77	9.01	7.4	14.8	11.4008	10.7822	11.8968	7.77822	7.83573	10.693	7.68	7.74	9.6138	9.542	6.324	9.4608	6.2568	7.857	6.966	7.987	9.80715	10.0147	6.47321
2	c	5.93782	7.1295	5.79	5.376	2.81	5.2704	6.0082	5.434	6.1248	5.55664	7.0257	9.1266	7.6	5.6	5.17	9.46	6.81	6.28	4.8	12.5	13	11.4008	10.0273	13.7269	6.18722	7.2	14.364	9.638	6.213	9.7	10.8006	6.975	10.26	5.5944	7.2336	7.314	10.627	11.6098	5.47074	9.56074
2	d	6.31443	7.689	7.738	5.7	4.06	6.667	6.0082	4.872	4.4286	5.55664	7.77938	9.019	4.7936	3.3	1.86	7.27	7.67	2.73	5.35	9.2	12.1	11.4008	10.1572	14.2077	7.4814	6.66933	10.1916	6.912	2.6208	9.4248	9.108	5.814	9.504	5.135	7.1036	6.246	6.922	9.80823	5.24878	5.70803
3	a	5.8625	6.7985	7.314	4.876	4.57	5.9356	3.66262	5.9508	5.751	5.04237	7.12691	10.7325	9.2288	5.9	5.18	7.63	6.86	5.42	9.48	8.2	16.6	10.2761	14.0647	13.7328	7.37421	9.03233	10.3194	9.3536	4.7702	6.8382	9.7608	5.269	9.63	9.9828	6.3858	6.375	7.73	7.63682	8.9103	6.61597
3	b	5.8625	6.7985	6.272	4.37	4.45	5.5272	3.66262	4.6384	5.066	5.04237	7.25406	12.7645	5.321	4.9	2.66	7.33	6.67	7.15	7.51	10	11.6	10.2761	7.77114	11.0137	5.14889	5.43333	8.0442	4.992	4.277	7.6916	7.6664	5.194	10.8564	7.878	8.7494	8.6632	6.594	9.93534	5.18092	6.06618
3	c	6.06336	6.3138	6.065	4.724	4.57	5.04	3.66262	4.998	4.928	5.04237	5.08248	8.658	5.109	5.2	4.07	7.2	7.24	3.28	4.9	11	9.7	10.2761	7.8078	10.7257	5.4	5.57133	8.3628	7.1024	7.6874	8.0032	11.3436	5.495	12.7296	10.11	6.0288	8.214	7.47	7.73852	5.56872	5.60861
3	d	6.10102	5.9561	4.972	5.65	5.39	5.2272	3.66262	3.6567	2.814	5.04237	3.4335	5.7285	3.948	3.4	3.67	5.57	5.83	3.08	3.6	8.2	10.5	10.2761	11.4608	8.95331	6.96889	4.97767	7.2276	6.1272	7.1424	6.75	7.9596	4.836	10.5	5.796	6.7841	6.0378	6.885	3.61071	6.07093	9.95726
4	a	6.13868	5.1328	5.699	5.754	3.99	4.7628	4.46538	3.8626	4.7886	4.35249	8.35056	12.5452	3.7248	5	3.32	7.68	6.96	5.86	9.22	8.6	13.2	9.14385	8.32	9.06593	7.83413	4.71	10.395	6.3168	6.0214	7.1984	5.3664	5.391	12.72	6.3468	5.1992	5.076	5.525	8.45511	6.74585	6.28418
4	b	5.10929	4.278	5.226	4.618	4.13	5.253	4.46538	3.978	5.8872	4.35249	6.6882	8.7001	4.8994	4.7	2.73	5.51	6.98	4.75	6.07	6.6	14.7	9.14385	8.0444	12.4993	6.68027	7.37711	7.2128	5.6784	8.7248	6.816	9.1385	6.956	9.603	7.9806	6.6062	4.662	11.671	6.47771	4.04925	8.81769
4	c	5.57377	4.1963	4.222	5.212	4.22	6.0844	4.46538	4.7073	4.1724	4.35249	5.74317	8.8803	6.5786	3.2	3.64	8.56	5.76	5.46	3.91	5	9.2	9.14385	11.232	10.4516	6.30847	4.75967	8.4588	9.7782	7.4592	4.929	6.54	5.605	9.6976	8.9662	5.106	7.4504	7.275	6.85443	4.39145	5.34424
4	d	6.15123	4.6342	4.402	5.3	4.22	6.993	4.46538	3.8394	2.8032	4.35249	3.2901	3.8862	3.476	1.7	2.02	5.12	8.36	2.19	2.73	5	9.8	9.14385	8.979	9.90588	6.2275	4.77156	6.048	5.214	6.7236	4.8706	7.936	5.27	11.252	7.485	6.2456	8.8672	6.543	7.47344	3.93029	6.60541
5	a	4.9712	4.7132	5.7	5.003	3.48	4.6384	3.21106	5.3848	4.5994	4.71625	6.05048	11.1248	5.6474	3.9	5.72	6.65	3.85	4.85	6.44	9.5	15.7	10.1965	10.5222	11.658	7.65111	6.47289	10.8	6.8768	5.586	6.036	6.1272	8.109	14.9056	8.25	7.0246	7.192	9.119	8.305	4.39792	10.9313
5	b	5.31014	4.5084	6.264	5.074	3.05	4.6368	3.21106	6.0836	5.4384	4.71625	4.1734	14.1435	2.394	3.7	3.57	2.66	5.77	5.57	6.08	9.4	9.5	10.1965	11.3872	10.1388	7.24951	7.02667	8.8374	6.386	6.1712	8.9586	8.904	10.192	12.4356	8.918	6.572	6.545	7.066	6.32222	6.69747	8.13097
5	c	5.08418	5.9622	5.951	4.005	5.17	4.9476	3.21106	5.635	3.4	4.71625	5.66444	6.0297	5.952	3.3	3.47	7.83	5.88	5.97	5.18	12.3	10.4	10.1965	11.0646	9.27748	8.03611	5.904	7.3038	7.056	5.8528	7.326	6.3444	8.619	7.89	8.4	4.656	7.161	7.17	6.3555	5.69808	11.3136
5	d	4.7829	6.1105	5.977	4.484	4.45	5.8298	3.21106	5.2056	3.784	4.71625	4.7985	4.8906	3.104	2	2.15	5.16	6.25	2.54	3.07	8.5	13.2	10.1965	7.812	11.0385	7.23878	3.99667	9.072	4.0896	5.1948	6.7284	9.7088	7.577	6.006	7.8416	6.0588	6.49	6.837	5.57618	4.52604	6.41237
6	a	5.22227	6.5344	1.168	4.01	2.2	4.23	1.54281	2.1758	2.184	2.32049	3.5036	7.491	2.214	1.2	2.31	1.59	1.94	2.3	1.55	4.5	8.6	6.61735	7.34311	5.15014	4.50582	2.82823	5.978	2.7962	5.0556	1.9648	5.124	3.114	7.0632	3.5264	2.325	2.9718	6.6	2.53034	5.48142	5.43966
6	b	2.82454	1.0078	2.303	3.55	2.55	2.718	1.54281	2.0221	1.8048	2.32049	3.2032	5.4257	1.7688	1.5	0.58	1.88	2.14	2.84	4.33	3.5	6	6.61735	6.46293	5.47972	3.1272	2.5452	7.524	3.177	4.656	3.618	2.6064	2.773	6.292	2.211	1.4742	2.6884	8.703	2.6507	2.98599	3.74195
6	c	3.43967	0.7147	2.191	3.74	2.25	2.4882	1.54281	1.764	2.0064	2.32049	1.98492	4.8574	1.1136	2.3	1.12	1.73	2.46	1.38	1.49	2.4	4.8	6.61735	9.09097	3.06	2.96822	2.23667	5.775	2.225	3.4056	1.968	2.9898	3.368	3.98	3.7468	2.023	4.465	3.833	3.28199	3.671	1.95548
6	d	2.69901	1.1292	1.814	3.112	1.74	1.863	1.54281	1.56	1.1284	2.32049	1.9476	4.0788	1.6072	1.2	0.67	1.74	1.35	0.83	0.91	2.2	4.2	6.61735	3.5724	3.45159	2.48729	2.7195	4.048	1.9224	1.9372	2.0292	3.32	2.875	4.6632	1.7594	2.3026	2.8782	3.845	3.37305	3.05398	2.35907
7	a	2.17176	0.2282	2.074	3.147	2.07	3.7878	1.76859	2.9999	1.75	2.83477	4.51112	5.5583	1.5004	1.9	0.83	1.63	2.11	3.37	1.95	3.1	7.8	7.25643	6.38256	8.28581	5.69053	4.32778	6.4584	2.4428	4.2066	3.1928	4.7336	4.447	8.4864	5.2	3.488	3.357	7.52	6.92985	8.05365	4.10572
7	b	3.81627	1.677	1.181	3.406	2.06	1.926	1.76859	3.7268	2.233	2.83477	5.04792	4.171	1.692	2.5	0.67	3.35	2.48	1.95	4.42	3.7	6	7.25643	8.66479	5.12581	3.89822	4.753	7.3696	4.264	5.244	2.6233	5.5314	3.776	5.9248	3.8112	3.3852	3.912	6.857	5.26242	5.38373	4.6875
7	c	3.51499	2.2279	2.059	4.237	1.36	2.4584	1.76859	3.744	1.9602	2.83477	3.95308	3.024	2.076	1.7	1.27	1.78	2.15	0.39	2.38	4.2	4.7	7.25643	7.00336	4.50366	4.52111	3.157	7.5862	3.06	3.636	1.989	4.7188	3.621	3.024	3.3984	4.3914	3.948	7.635	3.17678	4.27989	3.11681
7	d	3.28903	1.2412	1.428	3.274	1.19	1.4756	1.76859	2.4124	2.188	2.83477	3.32622	3.276	2.0592	0.8	0.73	2.26	2.3	0.45	1.28	3.7	4.4	7.25643	6.975	4.797	4.24547	1.66833	3.8784	1.8784	3.0752	3.0404	5.7868	3.991	2.1896	3.1248	4.1922	3.564	5.821	2.87385	3.0222	5.26316
8	a	2.71156	1.6685	2.713	2.964	2.32	2.7824	2.00691	2.9866	3.4424	3.06054	3.36	5.9901	2.43	2.1	2.55	4.29	4.97	2.74	3.39	3.1	11.2	7.34318	6.79714	5.236	5.96399	4.288	5.291	3.2994	4.71	3.8298	5.5774	6.711	6.9966	6.084	3.4498	5.72	7.416	8.18625	7.32143	6.59212
8	b	4.02968	2.975	3.767	2.882	1.88	2.479	2.00691	2.4684	1.9096	3.06054	3.5524	5.51	2.502	2.6	2.27	3.21	4.43	2.65	3.61	5	10.3	7.34318	8.847	6.12621	4.28089	3.35189	7.3656	2.004	8.249	5.5182	5.152	7.128	8.514	6.75	3.232	8.5312	7.826	4.21032	6.70942	4.76436
8	c	5.08418	3.4508	3.859	3.21	2.26	2.5038	2.00691	2.99	3.6006	3.06054	3.5427	6.5312	5.3482	1.2	3.3	3.97	5.49	2.04	2.32	4.8	8.1	7.34318	7.77856	6.80933	6.764	5.81778	5.893	3.1348	4.7642	3.392	3.7882	5.6	5.096	5.886	4.1356	7.644	3.23	4.91633	5.63279	6.14385
8	d	3.95436	3.0429	2.755	2.167	1.33	2.0724	2.00691	3.0444	1.6128	3.06054	2.29172	4.4114	2.321	2.1	1.79	5.46	2.77	1.67	2.5	3.9	9.6	7.34318	5.95002	5.93552	5.34387	3.71733	4.578	1.3664	4.658	4.288	4.96	6.015	5.4144	4.1064	3.525	4.6816	5.848	4.97927	5.43269	4.86678
9	a	2.33496	0.9909	1.366	3.704	2.13	1.8676	0.840395	2.1945	1.9642	2.01946	1.15284	4.3076	2.0496	2.5	1.05	2.92	2.38	1.45	2.43	2	6.4	4.32801	4.12658	2.64543	3	2.42667	4.368	1.6926	3.064	2.292	3.393	3.545	4.832	2.68	2.12	2.835	8.762	4.90067	7.71184	6.1553
9	b	2.53581	1.0543	1.901	3.781	1.97	1.211	0.840395	2.1918	3.8728	2.01946	1.41266	7.1967	2.2325	1	0.73	1.88	1.18	1.23	2.3	1.5	3.7	4.32801	4.24169	3.942	3.03667	2.55556	3.8442	2.2976	4.1328	2.955	5.8788	3.555	6.446	1.8256	1.4016	2.9632	4.942	3.03256	5.56818	3.95833
9	c	2.59858	1.0523	1.798	3.025	1.85	1.702	0.840395	1.8265	2.1164	2.01946	1.49723	4.3687	1.764	1	1.09	1.79	1.75	0.9	0.99	2.7	3.9	4.32801	5.2944	2.08093	3.393	2.772	4.5344	1.4378	2.7576	1.749	3.7976	3.71	4.424	1.7712	2.0592	3.731	5.893	1.20692	2.98244	2.45114
9	d	2.37262	1.2802	1.21	2.171	1.49	1.3902	0.840395	1.2834	1.0675	2.01946	0.899	2.2593	0.9576	2	0.7	1.43	2.93	1.31	2.18	1.98	7.6	4.32801	3.64936	2.21586	2.7448	1.529	4.0248	1.134	3.783	1.4256	2.03	4.166	3.93	1.06	2.1112	1.8592	7.59	3.09115	2.6363	4.3577
10	a	4.10501	2.819	4.753	5.376	3.4	3.7672	2.30795	2.7713	2.508	3.72533	3.98844	4.3733	1.8758	5	2.95	3.73	4.42	3.73	3.68	6.3	10.7	9.6508	7.5998	8.17557	4.74028	6.28	6.336	4.1912	4.0492	5.5356	5.536	5.566	8.82	6.8944	3.4408	4.34	7.108	7.62486	7.16257	6.52753
10	b	4.53183	3.2611	4.575	4.144	2.74	3.878	2.30795	4.1693	1.436	3.72533	3.54744	4.0502	2.037	2.1	2.16	3.05	6.4	3.42	3.74	5.1	10.2	9.6508	9.46842	8.65203	4.60472	4.82044	8.1968	7.812	5.7856	2.8248	4.7736	6.823	8.052	8.138	3.99	4.54	7.501	6.687	6.02555	5.69386
10	c	4.41884	3.0204	4.226	4.982	3.64	3.3462	2.30795	3.7288	2.2	3.72533	4.06923	6.0781	1.6368	3.1	2.34	3.46	5.51	2.75	4.44	5.1	6.5	9.6508	12.1646	7.40541	5.74044	5.00233	8.468	5.9882	6.2834	3.9336	6.2196	7.738	6.048	6.3468	3.768	3.278	5.859	5.27431	7.19062	6.57224
10	d	2.74922	3.0555	3.29	2.688	1.94	3.8556	2.30795	4.356	1.605	3.72533	3.41164	9.083	1.8224	1.5	2.01	3.58	3.39	2.71	2.77	5.3	8.4	9.6508	9.3704	7.43847	8.16907	3.88889	5.6028	3.895	6.6456	4.386	7.7608	6.408	5.984	8.4816	4.543	4.6136	6.375	5.27195	4.61731	5.50518
11	a	3.13838	1.932	2.819	4.724	1.49	2.5201	1.54281	2.4849	2.255	2.5839	2.4816	3.5916	3.3	2	2.61	1.93	2.1	3.06	1.91	2.9	5.4	7.25438	7.24937	3.838	4.01903	2.59544	7.638	2.4242	3.6216	2.0488	3.4504	4.248	5.768	3	1.1638	2.664	8.752	6.55813	5.82736	4.31424
11	b	4.31842	2.009	3.116	4.185	1.86	2.1286	1.54281	3.4146	2.9204	2.5839	3.0816	6.3339	3.2265	1.6	0.92	2.96	1.14	1.71	1.67	4.2	7.1	7.25438	7.34211	5.71874	3.1486	3.47889	7.1208	3.2852	2.3688	1.2631	3.8952	2.695	6.8448	1.5922	1.407	3.9776	8.202	3.25	3.18844	5.30021
11	c	3.51499	1.467	2.269	3.78	1.11	2.5944	1.54281	2.58	1.5922	2.5839	3.3408	4.1124	1.92	1.5	0.22	1.47	2.12	0.49	0.96	3.8	4.9	7.25438	7.36464	3.74219	4.36427	3.25111	6.15	1.1648	2.694	1.6082	3.7848	2.754	3.5776	2.1672	1.7164	2.1636	6.266	1.845	5.11252	6.47727
11	d	3.69074	1.3304	1.282	4.061	1.36	1.6185	1.54281	3.2549	1.3632	2.5839	3.348	3.7026	1.7192	0.7	0.78	1.82	0.79	1.5	1.92	5.4	7.4	7.25438	7.0614	3.45341	3.5588	2.64	5.0274	1.3882	3.18	1.7754	2.7714	3.776	4.696	1.6744	1.756	1.9184	7.375	2.49919	2.48454	5.21891
12	a	4.44395	3.2221	4.138	3.394	2.28	3.7632	4.16435	2.9329	4.4496	3.43684	5.04812	6.419	1.3298	2.2	3.34	4.55	5.86	6.29	5.49	4	11.6	8.39753	7.83183	6.70552	5.42609	4.67133	6.842	4.1076	3.9904	5.7512	6.27	6.019	6.512	6.804	4.2636	5.859	7.779	4.61885	7.44639	8.78444
12	b	4.20543	2.8506	3.402	3.087	2.34	3.3892	4.16435	2.8875	1.728	3.43684	4.57256	5.2217	2.2264	1.5	3.55	4.4	3.71	2.92	3.7	4.9	12.6	8.39753	8.86187	5.84297	7.83022	4.096	6.36	2.034	6.1008	5.88	5.472	5.685	9.76	9.23	4.7424	7.0616	7.044	6.89536	6.38646	6.20726
12	c	4.25565	3.3451	3.618	3.934	2.26	3.774	4.16435	3.096	1.7316	3.43684	4.40952	5.1724	3.1242	4.3	2.05	5	4.55	2.15	2.86	5.6	8	8.39753	8.0741	5.27017	5.04898	4.21778	7.5258	4.2224	6.0528	3.5342	4.6726	5.544	6.7204	8.9856	3.476	8.8168	7.354	3.96532	3.71265	6.73764
12	d	3.92926	2.6763	2.802	2.952	2.44	3.914	4.16435	4.7414	1.0164	3.43684	4.012	4.6482	2.587	2.5	2.64	4.59	3.9	2.86	3.96	3.4	10.7	8.39753	8.82233	8.49103	5.44	4.158	6.14	1.2672	5.7474	8.184	5.52	6.655	6.992	8.756	3.8046	6.0976	5.04	5.54286	6.85249	6.62847
13	a	5.92527	5.5563	6.001	4.752	4.26	3.4875	3.56227	2.3134	3.8688	3.87585	4.9125	8.48	2.1546	2.4	4.02	6.37	5.34	4.83	3.64	4.5	13.2	8.49345	9.57478	9.7411	6.18627	4.96711	8.4942	6.5424	5.32	4.3602	5.1988	6.804	8.4512	7.884	5.3144	3.672	6.992	8.46597	6.56587	8.56805
13	b	5.6742	5.1357	5.546	4.507	2.91	4.2148	3.56227	2.2968	1.98	3.87585	5.39838	8.4663	3.1044	4.3	3.86	5.19	4.12	3.21	4.61	4.4	8.9	8.49345	10.1722	6.19745	4.209	4.15333	7.4538	3.51	5.1216	3.4776	4.521	5.004	7.3544	7.7184	4.527	4.94	9.849	4.82353	5.90564	7.21748
13	c	4.808	3.4099	4.488	3.71	2.88	2.736	3.56227	2.772	3.245	3.87585	5.03846	7.1307	5.9436	2.7	3.06	3.64	3.29	3.89	3.74	5.9	6.9	8.49345	6.78441	5.8125	3.67667	5.13778	7.9488	3.416	5.1456	2.3368	4.6072	5.251	7.74	8.752	4.8	6.2586	5.595	4.35443	5.1238	6.25
13	d	4.29331	4.1345	3.934	5.19	2.1	3.8912	3.56227	3.304	1.2772	3.87585	4.21848	4.1072	3.0336	4	2.31	7.71	2.36	4.56	2.81	4.9	9.3	8.49345	7.4424	5.68497	5.32511	3.91111	8.188	2.152	3.3892	3.525	4.992	5.294	7.788	10.5664	3.9294	5.124	6.876	1.23529	4.00424	5.96564
14	a	7.1053	5.8573	6.147	6.832	3.1	5.508	4.26469	3.591	3.9528	3.81314	5.468	4.7265	4.1406	2.8	4.25	7.74	6.02	6.4	4.95	8.1	13.3	11.5976	14.2006	9.51862	7.48	6.82333	9.933	6.1776	9.1016	7.857	9.7614	5.704	10.3488	10.3896	6.2208	11.1748	9.555	9.67125	6.41875	8.86942
14	b	7.89617	6.5637	6.687	5.576	3.15	3.4317	4.26469	3.996	2.1726	3.81314	5.24232	5.7387	2.052	2.5	2.9	4.55	3.71	7.09	4.34	6.4	15.6	11.5976	13.4558	10.9171	7.17022	5.909	12.6608	5.055	10.5336	5.0954	9.0624	7.787	8.9452	11.3932	6.54	11.5446	8.469	9.70679	4.88576	7.51332
14	c	5.05907	5.0646	4.771	6.765	3.32	3.948	4.26469	4.0404	2.8188	3.81314	5.2191	6.727	2.8768	2.2	0.98	3.63	5.95	5.06	4.58	5.6	8.6	11.5976	8.99633	8.51164	7.15006	5.46	7.83	4.812	11.0396	5.6448	11.9364	5.529	9.6016	12.6024	5.9332	11.3238	8.927	7.34407	4.94681	5.73361
14	d	6.07591	5.7393	5.498	7.009	4.67	4.6191	4.26469	3.432	2.1712	3.81314	4.15472	8.5824	2.49	3	1.41	5	6.06	4.4	7.84	11	10.1	11.5976	9.73743	8.39834	7.3326	4.99889	9.1924	5.6368	8.725	5.518	7.1586	7.05	6.6576	9.1802	5.85	9.287	7.792	5.26271	7.29018	7.39982

## Sheet: Hay yield (1897-1901)
	Hay yield (t ha-1)
Treatment	1897	1898	1899	1900	1901
2	4.33	4.2	4.42	3.73	4.2
7	5.02	4.67	5.21	4.42	5.14
10	4.08	3.14	3.29	2.38	3.04
11	3.85	3.32	3.81	2.85	3.83
13	3.41	2.38	3.41	2.01	3.39
